# Supplementary material for: Antibody levels to recombinant VAR2CSA domains vary with Plasmodium falciparum parasitaemia, gestational age, and gravidity, but do not predict pregnancy outcomes
Source: Malar J. 2018 Mar 9;17:106. doi: 10.1186/s12936-018-2258-9 (PMC5845157; doi:10.1186/s12936-018-2258-9)
Supplement: Supplementary file 3 — Additional file 3: Table S4. Correlations between antibody levels to VAR2CSA domains stratified by gravidity. [file 12936_2018_2258_MOESM3_ESM.xlsx]

## Sheet: correlations
Table S4. Correlations between antibody levels to VAR2CSA domains stratified by gravidity.
The table display the correlation between antibody levels to the different domains within gravidity group at each of the visits
Visit	Gravidity		DBL2X FCR3	ID1-ID2a M1010	DBL3X FCR3	DBL3 3-4 FCR3	DBL4 3D7	DBL4 FRC3	DBL4 M1010	DBL4 M711	DBL5 FCR3	DBL5 M1010	DBL5 M466
Enrollment	Primigravid	DBL2X FCR3	1	0.642439	0.66922	0.607122	0.555041	0.617851	0.65887	0.634509	0.727582	0.672956	0.635132
Enrollment	Primigravid	ID1-ID2a M1010	0.642439	1	0.603055	0.499587	0.500258	0.495978	0.550825	0.527295	0.638286	0.599714	0.608653
Enrollment	Primigravid	DBL3X FCR3	0.66922	0.603055	1	0.728592	0.534396	0.720987	0.731222	0.683039	0.918379	0.908708	0.875979
Enrollment	Primigravid	DBL3 3-4 FCR3	0.607122	0.499587	0.728592	1	0.770435	0.814619	0.831446	0.734786	0.659194	0.723448	0.696514
Enrollment	Primigravid	DBL4 3D7	0.555041	0.500258	0.534396	0.770435	1	0.662068	0.69631	0.685862	0.555874	0.564597	0.571125
Enrollment	Primigravid	DBL4 FRC3	0.617851	0.495978	0.720987	0.814619	0.662068	1	0.806091	0.747089	0.674303	0.750292	0.697994
Enrollment	Primigravid	DBL4 M1010	0.65887	0.550825	0.731222	0.831446	0.69631	0.806091	1	0.84543	0.723558	0.750555	0.73486
Enrollment	Primigravid	DBL4 M711	0.634509	0.527295	0.683039	0.734786	0.685862	0.747089	0.84543	1	0.718912	0.727827	0.709812
Enrollment	Primigravid	DBL5 FCR3	0.727582	0.638286	0.918379	0.659194	0.555874	0.674303	0.723558	0.718912	1	0.882198	0.880286
Enrollment	Primigravid	DBL5 M1010	0.672956	0.599714	0.908708	0.723448	0.564597	0.750292	0.750555	0.727827	0.882198	1	0.885985
Enrollment	Primigravid	DBL5 M466	0.635132	0.608653	0.875979	0.696514	0.571125	0.697994	0.73486	0.709812	0.880286	0.885985	1
GW 30-32	Primigravid	DBL2X FCR3	1	0.366856	0.56259	0.495245	0.417896	0.492229	0.475546	0.441436	0.521063	0.533682	0.489409
GW 30-32	Primigravid	ID1-ID2a M1010	0.366856	1	0.355886	0.309449	0.273387	0.232597	0.262624	0.202878	0.374542	0.346769	0.339505
GW 30-32	Primigravid	DBL3X FCR3	0.56259	0.355886	1	0.681285	0.334701	0.65575	0.615408	0.642476	0.829287	0.878119	0.866823
GW 30-32	Primigravid	DBL3 3-4 FCR3	0.495245	0.309449	0.681285	1	0.675226	0.700758	0.790783	0.663472	0.620393	0.651381	0.655646
GW 30-32	Primigravid	DBL4 3D7	0.417896	0.273387	0.334701	0.675226	1	0.475204	0.648158	0.541074	0.342478	0.315011	0.337857
GW 30-32	Primigravid	DBL4 FRC3	0.492229	0.232597	0.65575	0.700758	0.475204	1	0.60625	0.638143	0.575047	0.670158	0.604128
GW 30-32	Primigravid	DBL4 M1010	0.475546	0.262624	0.615408	0.790783	0.648158	0.60625	1	0.785801	0.606536	0.603331	0.617625
GW 30-32	Primigravid	DBL4 M711	0.441436	0.202878	0.642476	0.663472	0.541074	0.638143	0.785801	1	0.660532	0.659688	0.623266
GW 30-32	Primigravid	DBL5 FCR3	0.521063	0.374542	0.829287	0.620393	0.342478	0.575047	0.606536	0.660532	1	0.817117	0.787017
GW 30-32	Primigravid	DBL5 M1010	0.533682	0.346769	0.878119	0.651381	0.315011	0.670158	0.603331	0.659688	0.817117	1	0.840227
GW 30-32	Primigravid	DBL5 M466	0.489409	0.339505	0.866823	0.655646	0.337857	0.604128	0.617625	0.623266	0.787017	0.840227	1
Delivery	Primigravid	DBL2X FCR3	1	0.58618	0.561426	0.492894	0.432089	0.54956	0.549124	0.498733	0.573772	0.535979	0.535993
Delivery	Primigravid	ID1-ID2a M1010	0.58618	1	0.440584	0.385493	0.352577	0.401767	0.410089	0.393658	0.470434	0.422209	0.432417
Delivery	Primigravid	DBL3X FCR3	0.561426	0.440584	1	0.672412	0.390583	0.682996	0.623302	0.639271	0.835857	0.867901	0.878126
Delivery	Primigravid	DBL3 3-4 FCR3	0.492894	0.385493	0.672412	1	0.720532	0.71533	0.786048	0.645853	0.56005	0.644433	0.633422
Delivery	Primigravid	DBL4 3D7	0.432089	0.352577	0.390583	0.720532	1	0.571603	0.717589	0.638176	0.397762	0.389229	0.39952
Delivery	Primigravid	DBL4 FRC3	0.54956	0.401767	0.682996	0.71533	0.571603	1	0.678062	0.683583	0.633085	0.712796	0.639599
Delivery	Primigravid	DBL4 M1010	0.549124	0.410089	0.623302	0.786048	0.717589	0.678062	1	0.822398	0.632273	0.634275	0.621998
Delivery	Primigravid	DBL4 M711	0.498733	0.393658	0.639271	0.645853	0.638176	0.683583	0.822398	1	0.681981	0.671581	0.647714
Delivery	Primigravid	DBL5 FCR3	0.573772	0.470434	0.835857	0.56005	0.397762	0.633085	0.632273	0.681981	1	0.883585	0.830604
Delivery	Primigravid	DBL5 M1010	0.535979	0.422209	0.867901	0.644433	0.389229	0.712796	0.634275	0.671581	0.883585	1	0.89413
Delivery	Primigravid	DBL5 M466	0.535993	0.432417	0.878126	0.633422	0.39952	0.639599	0.621998	0.647714	0.830604	0.89413	1
Enrollment	Secundigravid	DBL2X FCR3	1	0.613012	0.549505	0.546608	0.521401	0.614846	0.633896	0.666383	0.588433	0.63141	0.601245
Enrollment	Secundigravid	ID1-ID2a M1010	0.613012	1	0.530618	0.545411	0.556399	0.579968	0.599981	0.650936	0.603563	0.609501	0.541066
Enrollment	Secundigravid	DBL3X FCR3	0.549505	0.530618	1	0.78379	0.537224	0.783213	0.760618	0.751424	0.88841	0.866794	0.860962
Enrollment	Secundigravid	DBL3 3-4 FCR3	0.546608	0.545411	0.78379	1	0.759867	0.847797	0.858172	0.781988	0.701076	0.757152	0.751085
Enrollment	Secundigravid	DBL4 3D7	0.521401	0.556399	0.537224	0.759867	1	0.693163	0.741902	0.675729	0.52732	0.567856	0.532921
Enrollment	Secundigravid	DBL4 FRC3	0.614846	0.579968	0.783213	0.847797	0.693163	1	0.848285	0.82658	0.793384	0.829246	0.80177
Enrollment	Secundigravid	DBL4 M1010	0.633896	0.599981	0.760618	0.858172	0.741902	0.848285	1	0.908599	0.785128	0.795912	0.73958
Enrollment	Secundigravid	DBL4 M711	0.666383	0.650936	0.751424	0.781988	0.675729	0.82658	0.908599	1	0.817054	0.823231	0.748185
Enrollment	Secundigravid	DBL5 FCR3	0.588433	0.603563	0.88841	0.701076	0.52732	0.793384	0.785128	0.817054	1	0.925845	0.837424
Enrollment	Secundigravid	DBL5 M1010	0.63141	0.609501	0.866794	0.757152	0.567856	0.829246	0.795912	0.823231	0.925845	1	0.87231
Enrollment	Secundigravid	DBL5 M466	0.601245	0.541066	0.860962	0.751085	0.532921	0.80177	0.73958	0.748185	0.837424	0.87231	1
GW 30-32	Secundigravid	DBL2X FCR3	1	0.485982	0.437628	0.4594	0.524155	0.524481	0.569599	0.58463	0.450312	0.457101	0.484326
GW 30-32	Secundigravid	ID1-ID2a M1010	0.485982	1	0.388168	0.400468	0.450928	0.453229	0.468411	0.503891	0.45325	0.45248	0.360396
GW 30-32	Secundigravid	DBL3X FCR3	0.437628	0.388168	1	0.76414	0.392264	0.687357	0.670963	0.697493	0.882274	0.898747	0.8615
GW 30-32	Secundigravid	DBL3 3-4 FCR3	0.4594	0.400468	0.76414	1	0.665847	0.826104	0.81564	0.732765	0.674371	0.709594	0.772201
GW 30-32	Secundigravid	DBL4 3D7	0.524155	0.450928	0.392264	0.665847	1	0.66013	0.732064	0.615276	0.407718	0.377824	0.461529
GW 30-32	Secundigravid	DBL4 FRC3	0.524481	0.453229	0.687357	0.826104	0.66013	1	0.788223	0.753002	0.698565	0.70878	0.766394
GW 30-32	Secundigravid	DBL4 M1010	0.569599	0.468411	0.670963	0.81564	0.732064	0.788223	1	0.826921	0.695574	0.666365	0.697303
GW 30-32	Secundigravid	DBL4 M711	0.58463	0.503891	0.697493	0.732765	0.615276	0.753002	0.826921	1	0.788494	0.715072	0.681904
GW 30-32	Secundigravid	DBL5 FCR3	0.450312	0.45325	0.882274	0.674371	0.407718	0.698565	0.695574	0.788494	1	0.905282	0.818239
GW 30-32	Secundigravid	DBL5 M1010	0.457101	0.45248	0.898747	0.709594	0.377824	0.70878	0.666365	0.715072	0.905282	1	0.893755
GW 30-32	Secundigravid	DBL5 M466	0.484326	0.360396	0.8615	0.772201	0.461529	0.766394	0.697303	0.681904	0.818239	0.893755	1
Delivery	Secundigravid	DBL2X FCR3	1	0.639363	0.450232	0.449728	0.542288	0.5303	0.539166	0.575195	0.481988	0.443582	0.442233
Delivery	Secundigravid	ID1-ID2a M1010	0.639363	1	0.482637	0.470495	0.541714	0.514237	0.524838	0.555965	0.539193	0.484803	0.432392
Delivery	Secundigravid	DBL3X FCR3	0.450232	0.482637	1	0.797679	0.453896	0.778713	0.73544	0.758702	0.913681	0.914369	0.918657
Delivery	Secundigravid	DBL3 3-4 FCR3	0.449728	0.470495	0.797679	1	0.659503	0.882798	0.825059	0.7665	0.735742	0.758584	0.792355
Delivery	Secundigravid	DBL4 3D7	0.542288	0.541714	0.453896	0.659503	1	0.641513	0.669562	0.57057	0.476356	0.409074	0.44103
Delivery	Secundigravid	DBL4 FRC3	0.5303	0.514237	0.778713	0.882798	0.641513	1	0.837899	0.786866	0.761717	0.772969	0.782126
Delivery	Secundigravid	DBL4 M1010	0.539166	0.524838	0.73544	0.825059	0.669562	0.837899	1	0.825617	0.761353	0.737927	0.720821
Delivery	Secundigravid	DBL4 M711	0.575195	0.555965	0.758702	0.7665	0.57057	0.786866	0.825617	1	0.80854	0.756934	0.723078
Delivery	Secundigravid	DBL5 FCR3	0.481988	0.539193	0.913681	0.735742	0.476356	0.761717	0.761353	0.80854	1	0.905743	0.841571
Delivery	Secundigravid	DBL5 M1010	0.443582	0.484803	0.914369	0.758584	0.409074	0.772969	0.737927	0.756934	0.905743	1	0.919536
Delivery	Secundigravid	DBL5 M466	0.442233	0.432392	0.918657	0.792355	0.44103	0.782126	0.720821	0.723078	0.841571	0.919536	1
Enrollment	Multigravid	DBL2X FCR3	1	0.534067	0.488356	0.479106	0.517562	0.505247	0.528706	0.559248	0.540726	0.489607	0.43521
Enrollment	Multigravid	ID1-ID2a M1010	0.534067	1	0.494262	0.441007	0.485342	0.484807	0.53319	0.538344	0.568112	0.482138	0.439494
Enrollment	Multigravid	DBL3X FCR3	0.488356	0.494262	1	0.838298	0.616766	0.747919	0.761863	0.722977	0.858945	0.884373	0.870448
Enrollment	Multigravid	DBL3 3-4 FCR3	0.479106	0.441007	0.838298	1	0.654553	0.829131	0.759672	0.733041	0.723732	0.758558	0.751801
Enrollment	Multigravid	DBL4 3D7	0.517562	0.485342	0.616766	0.654553	1	0.663519	0.709261	0.698256	0.649676	0.608733	0.54838
Enrollment	Multigravid	DBL4 FRC3	0.505247	0.484807	0.747919	0.829131	0.663519	1	0.801034	0.78046	0.723965	0.740151	0.734858
Enrollment	Multigravid	DBL4 M1010	0.528706	0.53319	0.761863	0.759672	0.709261	0.801034	1	0.834566	0.734867	0.733373	0.70073
Enrollment	Multigravid	DBL4 M711	0.559248	0.538344	0.722977	0.733041	0.698256	0.78046	0.834566	1	0.722637	0.722128	0.678318
Enrollment	Multigravid	DBL5 FCR3	0.540726	0.568112	0.858945	0.723732	0.649676	0.723965	0.734867	0.722637	1	0.907349	0.833791
Enrollment	Multigravid	DBL5 M1010	0.489607	0.482138	0.884373	0.758558	0.608733	0.740151	0.733373	0.722128	0.907349	1	0.948117
Enrollment	Multigravid	DBL5 M466	0.43521	0.439494	0.870448	0.751801	0.54838	0.734858	0.70073	0.678318	0.833791	0.948117	1
GW 30-32	Multigravid	DBL2X FCR3	1	0.451685	0.393702	0.426423	0.455187	0.460274	0.510517	0.515895	0.443289	0.412395	0.364388
GW 30-32	Multigravid	ID1-ID2a M1010	0.451685	1	0.438184	0.410176	0.4417	0.4246	0.44301	0.488155	0.503094	0.449783	0.392972
GW 30-32	Multigravid	DBL3X FCR3	0.393702	0.438184	1	0.870364	0.590134	0.78494	0.739239	0.701923	0.866844	0.892739	0.869139
GW 30-32	Multigravid	DBL3 3-4 FCR3	0.426423	0.410176	0.870364	1	0.668825	0.877044	0.760903	0.718145	0.765704	0.802969	0.775277
GW 30-32	Multigravid	DBL4 3D7	0.455187	0.4417	0.590134	0.668825	1	0.698095	0.70471	0.707048	0.621375	0.605021	0.54152
GW 30-32	Multigravid	DBL4 FRC3	0.460274	0.4246	0.78494	0.877044	0.698095	1	0.822354	0.785438	0.741707	0.770629	0.73736
GW 30-32	Multigravid	DBL4 M1010	0.510517	0.44301	0.739239	0.760903	0.70471	0.822354	1	0.824688	0.732189	0.732399	0.687039
GW 30-32	Multigravid	DBL4 M711	0.515895	0.488155	0.701923	0.718145	0.707048	0.785438	0.824688	1	0.689835	0.698355	0.662554
GW 30-32	Multigravid	DBL5 FCR3	0.443289	0.503094	0.866844	0.765704	0.621375	0.741707	0.732189	0.689835	1	0.915886	0.836423
GW 30-32	Multigravid	DBL5 M1010	0.412395	0.449783	0.892739	0.802969	0.605021	0.770629	0.732399	0.698355	0.915886	1	0.94279
GW 30-32	Multigravid	DBL5 M466	0.364388	0.392972	0.869139	0.775277	0.54152	0.73736	0.687039	0.662554	0.836423	0.94279	1
Delivery	Multigravid	DBL2X FCR3	1	0.434174	0.434253	0.447706	0.457538	0.458214	0.534856	0.530761	0.461554	0.427784	0.378777
Delivery	Multigravid	ID1-ID2a M1010	0.434174	1	0.469524	0.420768	0.414019	0.432142	0.471745	0.488711	0.517407	0.45337	0.422053
Delivery	Multigravid	DBL3X FCR3	0.434253	0.469524	1	0.806074	0.579475	0.740216	0.731166	0.721251	0.885183	0.910469	0.889126
Delivery	Multigravid	DBL3 3-4 FCR3	0.447706	0.420768	0.806074	1	0.655802	0.829342	0.773578	0.732144	0.734179	0.774611	0.75233
Delivery	Multigravid	DBL4 3D7	0.457538	0.414019	0.579475	0.655802	1	0.65002	0.64631	0.685249	0.591886	0.574319	0.53115
Delivery	Multigravid	DBL4 FRC3	0.458214	0.432142	0.740216	0.829342	0.65002	1	0.81586	0.757037	0.727307	0.750699	0.731698
Delivery	Multigravid	DBL4 M1010	0.534856	0.471745	0.731166	0.773578	0.64631	0.81586	1	0.835954	0.727216	0.72424	0.693447
Delivery	Multigravid	DBL4 M711	0.530761	0.488711	0.721251	0.732144	0.685249	0.757037	0.835954	1	0.718198	0.715358	0.678173
Delivery	Multigravid	DBL5 FCR3	0.461554	0.517407	0.885183	0.734179	0.591886	0.727307	0.727216	0.718198	1	0.909831	0.846886
Delivery	Multigravid	DBL5 M1010	0.427784	0.45337	0.910469	0.774611	0.574319	0.750699	0.72424	0.715358	0.909831	1	0.946762
Delivery	Multigravid	DBL5 M466	0.378777	0.422053	0.889126	0.75233	0.53115	0.731698	0.693447	0.678173	0.846886	0.946762	1
